# Supplementary material for: Piperacillin/tazobactam for surgical prophylaxis during pancreatoduodenectomy: meta-analysis
Source: BJS Open. 2024 Jun 13;8(3):zrae066. doi: 10.1093/bjsopen/zrae066 (PMC11170489; doi:10.1093/bjsopen/zrae066)
Supplement: zrae066_Supplementary_Data [file zrae066_supplementary_data.zip]

Archive with 2 entries (2 files):
- PRISMA_2020_checklist.pdf
- Supplementary_Material.docx
